# Supplementary material for: Mapping the Prevalence of Lynch Syndrome in the Ceará—Northeast of Brazil
Source: Clin Genet. 2025 Sep 27;109(4):630–8. doi: 10.1111/cge.70082 (PMC12958010; doi:10.1111/cge.70082)
Supplement: Supplementary file 3 — Table S1: A list of comorbidities and associated conditions among study participants with Lynch syndrome Table S2: Assessment of the Coverage, Prevalence of Pathogenic/Likely Pathogenic Genetic Variants, and ratio of P‐LP variant over tested in Microregions of Ceará, Northeast Brazil Table S3: Assessment of the number of patients with Pathogenic/Likely Pathogenic Genetic Variants in MMR genes, per city Table S4: Summary of the presence of Pathogenic/Likely Pathogenic (P/LP) variants in MMR and non‐MMR genes, their association with loss of immunohistochemical (IHC) staining for mismatch repair proteins, and the associated cancer types and tumor count Table S5: Assessment of Pathogenic/Likely Pathogenic (P/LP) variants in MMR genes per microregion in Ceará‐Northeast of Brazil, description of variant type, and HGVS nomenclature Table S6: Assessment of Pathogenic/Likely Pathogenic (P/LP) variants in non‐MMR genes per microregion in Ceará‐Northeast of Brazil, description of variant type, and HGVS nomenclature Table S7: Assessment of patients with two Pathogenic/Likely Pathogenic (P/LP) variants and their zygosity, categorized by gene and microregion in Ceará, Northeast Brazil Table S8: Analysis of SNV (Single Nucleotide Variation) frequency in healthy (gnomAD v2.1 and ABRAOM) and affected (ClinVar) populations, using public databases Table S9: Analysis of CNV (Copy Number Variants) frequency in healthy (gnomAD SV v2.1) and affected (ClinVar) populations, using public databases Table S10: Genes are tested in the genetic panel for the identification of hereditary syndromes Table S11: Inclusion criteria based on the NCCN 2018 guidelines for patients at risk for Lynch Syndrome (LS). [file CGE-109-630-s003.xls]

## Sheet: SuppTab1
Supplementary Table 1: A list of comorbidities and associated conditions among study participants with Lynch syndrome.
Other comorbities	n
Dyslipidemia	9
Psychologic disorder	6
Hypothyroidism	2
Stroke	2
Coronary artery disease	1
Chronic kidney dysfunction	1
Multipolycystic ovary syndrome	1
Deep vein thrombosis	1
Psoriasis	1
Rheumatic valvulopathy	1
HIV	1
Epilepsy	1
headache	1
cardiac arrhythmia	1
Coronary heart disease	1
Sleep apnea	1
Essential tremor	1
Renal lithiasis	1

## Sheet: SuppTab 2
Supplementary Table 2. Assessment of the Coverage, Prevalence of Pathogenic/Likely Pathogenic Genetic Variants and ratio of P-LP variant over tested in Microregions of Ceará, Northeast Brazil.
					P-LP Variant
#	Microregion	City	Population (BIGS/IBGE)*1,2	Estimative to CRC cancer in Ceará INCA**3	NO	YES	Tested	Test coverage / 100.000 hab	Number P/LP variant / 100.000 hab	Pathogenic or Likely Pathogenic variant/tested (%)	Number P-LP variant/CRC estimative (%)
1	Sertão de Cariri	Varzea Alegre	38984	-	1	0	1	2.56515	0	0	-
2	Sertão de Cariri	Crato	131050	-	1	0	1	0.763068	0	0	-
#	Sertão de Cariri (Normalized)1		170034		2	0	2	1.17624	0	0
#	Sertão de Cariri (All)2		1110029		2	0	2	0.180175	0	0
3	Centro Sul	Cedro	22344	-	1	0	1	4.47547	0	0	-
4	Centro Sul	Icó	62622	-	1	0	1	1.59688	0	0	-
5	Centro Sul	Orós	24493	-	1	0	1	4.0828	0	0	-
#	Centro Sul (Normalized)		109459		3	0	3	2.74075	0	0
#	Centro Sul (All)		362972		3	0	3	0.82651	0	0
6	Grande Fortaleza	Maranguape	105093	-	2	1	3	2.85461	0.951538	33.3333	-
7	Grande Fortaleza	Cascavel	72626	-	0	1	1	1.37692	1.37692	100	-
8	Grande Fortaleza	Fortaleza	2428678	-	37	8	45	1.85286	0.329397	17.7778	-
9	Grande Fortaleza	Horizonte	74754	-	1	0	1	1.33772	0	0	-
10	Grande Fortaleza	Pacatuba	81238	-	1	0	1	1.23095	0	0	-
11	Grande Fortaleza	Caucaia	355679	-	4	2	6	1.68691	0.562305	33.3333	-
12	Grande Fortaleza	Paracuru	38691	-	2	0	2	5.16916	0	0	-
13	Grande Fortaleza	Paraipaba	32216	-	1	0	1	3.10405	0	0	-
14	Grande Fortaleza	Pindoretama	37813	-	3	0	3	7.93378	0	0	-
#	Grande Fortaleza (Normalized)		3226788		51	12	63	1.95241	0.371887	19.0476
#	Grande Fortaleza (All)		4154961		51	12	63	1.51626	0.288811	19.0476
15	Costa Leste	Aracati	75112	-	2	1	3	3.99404	1.33135	33.3333	-
16	Costa Leste	Beberibe	53114	-	2	0	2	3.76549	0	0	-
17	Costa Leste	Itaiçaba	23915	-	1	0	1	4.18148	0	0	-
#	Costa Leste (Normalized)		152141		5	1	6	3.94371	0.657285	16.6667
#	Costa Leste (All)		216873		5	1	6	2.7666	0.461099	16.6667
18	Costa Norte	Morrinhos	22753	-	1	0	1	4.39502	0	0	-
19	Costa Norte	Cruz	29628	-	1	0	1	3.37519	0	0	-
20	Costa Norte	Granja	53344	-	0	1	1	1.87463	1.87463	100	-
21	Costa Norte	Acaraú	64806	-	2	0	2	3.08613	0	0	-
22	Costa Norte	Camocim	62326	-	2	0	2	3.20893	0	0	-
#	Costa Norte (Normalized)		232857		6	1	7	3.00614	0.429448	14.2857
#	Costa Norte (All)		435649		6	1	7	1.6068	0.229543	14.2857
23	Litoral Oeste/Vale do Curu	Itapaje	46426	-	2	0	2	4.30793	0	0	-
24	Litoral Oeste/Vale do Curu	Uruburetama	20189	-	1	1	2	9.90638	4.95319	50	-
25	Litoral Oeste/Vale do Curu	Itapipoca	131123	-	2	0	2	1.52529	0	0	-
26	Litoral Oeste/Vale do Curu	São Luiz do curú-CE	10882	-	1	0	1	9.18949	0	0	-
#	Litoral Oeste/Vale do Curu (Normalized)		208620		6	1	7	3.35538	0.47934	14.2857
#	Litoral Oeste/Vale do Curu (All)		404605		6	1	7	1.73008	0.247155	14.2857
27	Maciço de Baturité	Aratuba	11224	-	1	0	1	8.90948	0	0	-
28	Maciço de Baturité	Ocara	24493	-	2	0	2	8.1656	0	0	-
29	Maciço de Baturité	Aracioaba	75112	-	2	1	3	3.99404	1.33135	33.3333	-
30	Maciço de Baturité	Rendenção	27214	-	0	1	1	3.67458	3.67458	100	-
#	Maciço de Baturité (Normalized)		138043		5	2	7	5.07088	1.44882	28.5714
#	Maciço de Baturité (All)		241349		5	2	7	2.90036	0.828675	28.5714
31	Serra da Ibiapaba	Ipu	41081	-	1	1	2	4.86843	2.43422	50	-
32	Serra da Ibiapaba	Tiangua	81506	-	1	0	1	1.2269	0	0	-
33	Serra da Ibiapaba	Carnaubal	17210	-	1	0	1	5.81058	0	0	-
34	Serra da Ibiapaba	Ibiapina	23965	-	1	0	1	4.17275	0	0	-
#	Serra da Ibiapaba (Normalized)		163762		4	1	5	3.05321	0.610642	20
#	Serra da Ibiapaba (All)		382625		4	1	5	1.30676	0.261352	20
35	Sertão Central	Quixeramobim	82122	-	2	2	4	4.8708	2.4354	50	-
36	Sertão Central	Quixada	84165	-	1	2	3	3.56443	2.37628	66.6667	-
37	Sertão Central	Mombaça	37735	-	2	0	2	5.30012	0	0	-
#	Central Sertão (Normalized)		204022		5	4	9	4.41129	1.96057	44.4444
#	Central Sertão (All)		395195		5	4	9	2.27736	1.01216	44.4444
38	Sertão de Canindé	Caridade	16377	-	2	0	2	12.2122	0	0	-
39	Sertão de Canindé	Boa viagem	50411	-	1	0	1	1.98369	0	0	-
40	Sertão de Canindé	Caninde	74174	-	2	1	3	4.04454	1.34818	33.3333	-
#	Sertão de Canindé (Normalized)		140962		5	1	6	4.25647	0.709411	16.6667
#	Sertão de Canindé (All)		194600		5	1	6	3.08325	0.513875	16.6667
41	Sertão de Sobral	Meruoca	15162	-	0	1	1	6.59544	6.59544	100	-
42	Sertão de Sobral	Sobral	203023	-	1	2	3	1.47767	0.98511	66.6667	-
43	Sertão de Sobral	Massapê	37697	-	1	0	1	2.65273	0	0	-
44	Sertão de Sobral	Mucambo	13666	-	1	0	1	7.31743	0	0	-
#	Sertão de Sobral (Normalized)		269548		3	3	6	2.22595	1.11297	50
#	Sertão de Sobral (All)		493426		3	3	6	1.21599	0.607994	50
45	Sertão de Crateús	Independencia	24024	-	2	0	2	8.32501	0	0	-
46	Sertão de Crateús	Crateus	76390	-	0	1	1	1.30907	1.30907	100	-
47	Sertão de Crateús	Santa Quitéria	40183	-	1	0	1	2.48861	0	0	-
#	Sertão de Crateús (Normalized)		140597		3	1	4	2.84501	0.711253	25
#	Sertão de Crateús (All)		344141		3	1	4	1.16231	0.290579	25
48	Sertão de Inhamuns	Taua	61223	-	1	1	2	3.26675	1.63337	50	-
#	Sertão de Inhamuns (Normalized)		61223		1	1	2	3.26675	1.63337	50
#	Sertão de Inhamuns (All)		139797		1	1	2	1.43065	0.715323	50
49	Vale do Jaguaribe	Iracema	14001	-	1	1	2	14.2847	7.14235	50	-
50	Vale do Jaguaribe	Morada Nova	61221	-	2	2	4	6.53371	3.26685	50	-
51	Vale do Jaguaribe	Quixere	20874	-	1	0	1	4.79065	0	0	-
52	Vale do Jaguaribe	Tabuleiro do Norte	30652	-	1	0	1	3.26243	0	0	-
53	Vale do Jaguaribe	Limoeiro do Norte	59560	-	1	0	1	1.67898	0	0	-
54	Vale do Jaguaribe	Russas	72928	-	1	0	1	1.37122	0	0	-
55	Vale do Jaguaribe	Jaguaribe	33726	-	2	0	2	5.93014	0	0	-
#	Vale do Jaguaribe (Normalized)		292962		9	3	12	4.09609	1.02402	25
#	Vale do Jaguaribe (All)		392614		9	3	12	3.05644	0.764109	25
#	Lynch in Ceara (Normalized)	Lynch	5511018	1210	108	31	139	2.52222	0.56251	22.3022	2.56198
#	Lynch in Ceara (All)		9268836		108	31	139	2.52222	0.334454	22.3022
#	Non-lynch in Ceara (Normalized)	Non lynch	5511018	1210	108	19	146	2.64924	0.344764	13.0137	1.57025
#	Non-lynch in Ceara (All)		9268836		108	19	146	2.64924	0.204988	13.0137
	Other states	Bom Jesus-PB	NA		1	0	1	-	-	0	-
	Other states	Brasilia-DF	NA		1	0	1	-	-	0	-
	Other states	Estreiro Longar-PI	NA		1	0	1	-	-	0	-
	Other states	Itamaraju(BA)	NA		1	0	1	-	-	0	-
	Other states	Lagoa Grande-PE	NA		1	0	1	-	-	0	-
	Other states	Macaiba-RN	NA		1	0	1	-	-	0	-
	Other states	Mossoró	NA		1	0	1	-	-	0	-
	Other states	Recife	NA		2	0	2	-	-	0	-
	Other states	Rio Branco-AC	NA		1	0	1	-	-	0	-
	Other states	São Vicente	NA		1	0	1	-	-	0	-
	*Brazilian Institute of Geography and Statistics
	** Brazilian Cancer Nacional Institute
	1Data collected from IBGE 2022. Normalization was performed by summing the populations of municipalities with tested individuals.
	2Data collected from IBGE 2025, containing all municipalities across the microregions of Ceará state.
	3Data collected from trienial INCA 2023-2025, containing the colorectal cancer (CRC) estimate for Ceará state.

## Sheet: SuppTab3
Supplementary Table 3. Assessment of the number of patients with Pathogenic/Likely Pathogenic Genetic Variants in MMR genes, per city.
	MMR mutated (Ceara)		p-
	No	Yes	Value
City
Acaraú	6 (100.0%)	0 (0.0%)	0.99988
	3 (100.0%)	0 (0.0%)
Alto Santos	1 (100.0%)	0 (0.0%)
Aquiraz	3 (100.0%)	0 (0.0%)
Aracati	4 (80.0%)	1 (20.0%)
Aracioaba	1 (100.0%)	0 (0.0%)
Aracoiaba	4 (80.0%)	1 (20.0%)
Aratuba	2 (100.0%)	0 (0.0%)
Arraial	1 (100.0%)	0 (0.0%)
Baixio	1 (100.0%)	0 (0.0%)
Banabuiu	1 (100.0%)	0 (0.0%)
Banabuiú	1 (100.0%)	0 (0.0%)
Baraúna	1 (100.0%)	0 (0.0%)
Baturité	3 (75.0%)	1 (25.0%)
Beberibe	2 (100.0%)	0 (0.0%)
Boa viagem	3 (100.0%)	0 (0.0%)
Bom Jesus	1 (100.0%)	0 (0.0%)
Camocim	3 (100.0%)	0 (0.0%)
Canindé	10 (90.9%)	1 (9.1%)
Caridade	3 (100.0%)	0 (0.0%)
Carnaubal	1 (100.0%)	0 (0.0%)
Cascavel	4 (80.0%)	1 (20.0%)
Caucaia	18 (90.0%)	2 (10.0%)
Cedro	1 (100.0%)	0 (0.0%)
Coreau	3 (100.0%)	0 (0.0%)
Coreaú	1 (100.0%)	0 (0.0%)
Crateus	5 (83.3%)	1 (16.7%)
Crato	4 (100.0%)	0 (0.0%)
Cruz	2 (100.0%)	0 (0.0%)
Erere	3 (100.0%)	0 (0.0%)
Eusebio	3 (100.0%)	0 (0.0%)
Fortaleza	149 (93.7%)	10 (6.3%)
Fortim	1 (100.0%)	0 (0.0%)
Frecheirinha	2 (100.0%)	0 (0.0%)
Granja	1 (50.0%)	1 (50.0%)
Granjeiro	2 (100.0%)	0 (0.0%)
Hidrolândia	1 (100.0%)	0 (0.0%)
Horizonte	4 (100.0%)	0 (0.0%)
Ibaretama	1 (100.0%)	0 (0.0%)
Ibiapina	1 (100.0%)	0 (0.0%)
Ibicuitinga	1 (100.0%)	0 (0.0%)
Icapuí	1 (100.0%)	0 (0.0%)
Icó	2 (100.0%)	0 (0.0%)
Iguatu	1 (100.0%)	0 (0.0%)
Imperatriz	1 (100.0%)	0 (0.0%)
Independencia	3 (100.0%)	0 (0.0%)
Ipu	3 (75.0%)	1 (25.0%)
Ipueiras	2 (100.0%)	0 (0.0%)
Iracema	2 (66.7%)	1 (33.3%)
Irauçuba	1 (100.0%)	0 (0.0%)
Irerê	1 (100.0%)	0 (0.0%)
Itaiçaba	2 (100.0%)	0 (0.0%)
Itapajé	6 (85.7%)	1 (14.3%)
Itapipoca	13 (100.0%)	0 (0.0%)
Itatira	1 (100.0%)	0 (0.0%)
Jabotao	1 (100.0%)	0 (0.0%)
Jaguaretama	1 (100.0%)	0 (0.0%)
Jaguaribara	1 (100.0%)	0 (0.0%)
Jaguaribe	3 (100.0%)	0 (0.0%)
Jaguaruana	3 (100.0%)	0 (0.0%)
Jardim	1 (100.0%)	0 (0.0%)
Juazeiro	2 (100.0%)	0 (0.0%)
Juazeiro do norte	1 (100.0%)	0 (0.0%)
Jucás	1 (100.0%)	0 (0.0%)
Lagoa Grande	1 (100.0%)	0 (0.0%)
Limoeiro do Norte	4 (100.0%)	0 (0.0%)
Madalena	1 (100.0%)	0 (0.0%)
Maracanaú	8 (100.0%)	0 (0.0%)
Maranguape	11 (91.7%)	1 (8.3%)
Marco	2 (100.0%)	0 (0.0%)
Massapê	1 (100.0%)	0 (0.0%)
Meruoca	0 (0.0%)	1 (100.0%)
Milagres	1 (100.0%)	0 (0.0%)
Mocambo	1 (100.0%)	0 (0.0%)
Mombaça	2 (100.0%)	0 (0.0%)
Monsenhor Tabosa	1 (100.0%)	0 (0.0%)
Morada Nova	5 (71.4%)	2 (28.6%)
Morrinhos	1 (100.0%)	0 (0.0%)
Mucambo	1 (100.0%)	0 (0.0%)
Mulungu	1 (100.0%)	0 (0.0%)
Nova Russas	1 (100.0%)	0 (0.0%)
Novo Horiente	1 (100.0%)	0 (0.0%)
Ocara	3 (100.0%)	0 (0.0%)
Oros	1 (100.0%)	0 (0.0%)
Pacajús	3 (100.0%)	0 (0.0%)
Pacatuba	1 (100.0%)	0 (0.0%)
Pacoti	1 (100.0%)	0 (0.0%)
Palhano	1 (100.0%)	0 (0.0%)
Palmácia	1 (100.0%)	0 (0.0%)
Paracatú	1 (100.0%)	0 (0.0%)
Paracuru	1 (100.0%)	0 (0.0%)
Paraipaba	1 (100.0%)	0 (0.0%)
Parambu	2 (100.0%)	0 (0.0%)
Parnaiba	1 (100.0%)	0 (0.0%)
Pedra branca	1 (100.0%)	0 (0.0%)
Pentecoste	1 (100.0%)	0 (0.0%)
Pindoretama	3 (100.0%)	0 (0.0%)
Pinheiro	1 (100.0%)	0 (0.0%)
Piquet Carneiro	1 (100.0%)	0 (0.0%)
Pombo	1 (100.0%)	0 (0.0%)
Quixadá	11 (84.6%)	2 (15.4%)
Quixelô	1 (100.0%)	0 (0.0%)
Quixeramubim	6 (75.0%)	2 (25.0%)
Quixere	1 (100.0%)	0 (0.0%)
Quixeré	1 (100.0%)	0 (0.0%)
Recife	2 (100.0%)	0 (0.0%)
Rendenção	0 (0.0%)	1 (100.0%)
Reriutaba	2 (100.0%)	0 (0.0%)
Russas	6 (100.0%)	0 (0.0%)
Santa Quitéria	2 (100.0%)	0 (0.0%)
Santana do Acarau	1 (100.0%)	0 (0.0%)
Santana do Livramento	1 (100.0%)	0 (0.0%)
São Benedito	3 (100.0%)	0 (0.0%)
São Gonçalo	1 (100.0%)	0 (0.0%)
São Luiz do curú	1 (100.0%)	0 (0.0%)
São Vicente	1 (100.0%)	0 (0.0%)
Senador Pompeu	3 (100.0%)	0 (0.0%)
Sobral	7 (77.8%)	2 (22.2%)
Tabapúá	1 (100.0%)	0 (0.0%)
Tabuleiro do Norte	2 (100.0%)	0 (0.0%)
Tamboril	1 (100.0%)	0 (0.0%)
Tamburil	1 (100.0%)	0 (0.0%)
Tamburiu	1 (100.0%)	0 (0.0%)
Tauá	6 (85.7%)	1 (14.3%)
Tiangua	3 (100.0%)	0 (0.0%)
Trairi	1 (100.0%)	0 (0.0%)
Ubajara	1 (100.0%)	0 (0.0%)
Umirim	1 (50.0%)	1 (50.0%)
Uruburetama	1 (50.0%)	1 (50.0%)
Uruoca	1 (100.0%)	0 (0.0%)
Varzea Alegre	2 (100.0%)	0 (0.0%)
Varzia alegre	1 (100.0%)	0 (0.0%)
Viçosa	1 (100.0%)	0 (0.0%)

## Sheet: SuppTab4
Supplementary Table 4. Summary of the presence of Pathogenic/Likely Pathogenic (P/LP) variants in MMR and non-MMR genes, their association with loss of immunohistochemical (IHC) staining for mismatch repair proteins, and the associated cancer types and tumor count.
		Loss IQH (MMR)		Cancer
MMR genes	P/LP variant (n)	yes	no	Primary tumor	Multiples tumors (n)	Note	(%)
MSH2	11	7	1	Ovarian (n=1)	5	*3 patients did not were evaluated in absense of tumour	16.129
				CRC (n=5)
MSH6	10	7	3	Endomentrium (n=2)	4
				CRC (n=4)
MLH1	3	2	0	CRC (n=3)	1	*1 patients did not were evaluated in absense of tumour
PMS2	4	3	0	CRC (n=2)	2	*1 patients did not were evaluated in absense of tumour
				Endomentrium (n=2)
Non-MMR genes	P/LP variant (n)	yes	no	Primary tumor	Multiples tumors (n)
MUTYH	8	0	4	CRC (n=6)	2	*4 patients did not were evaluated in absense of tumour
APC	4	0	1	CRC (n=3)	1	*3 patients did not were evaluated in absense of tumour
Others	7	0	3	CRC (n=3)	3	*4 patients did not were evaluated in absense of tumour
				Endomentrium (n=1)

## Sheet: SuppTab5
Supplementary Table 5. Assessment of Pathogenic/Likely Pathogenic (P/LP) variants in MMR genes per microregion in Ceará-Northeast of Brazil, description of variant type, and HGVS nomenclature.
MMR genes	Total pathogenic/likely pathogenic variant	Variant Type	Clinvar ID	HGVS complete nomenclature
Grande Fortaleza	12				32
MLH1	2		.........
c.1731G>A	1	Synonymous	89857	NM_000249.4:c.1731G>A (p.Ser577=)
c.199G>A	1	Missense	89992	NM_000249.4:c.199G>A (p.Gly67Arg)
MSH2	6		.........
c.1661+1G>A	1	Splice donor	90719	NM_000251.3:c.1661+1G>A
c.2581C>T	1	Nonsense	91007	NM_000251.3:c.2581C>T (p.Gln861Ter)
c.388_389delCA	4	Frameshift	91090	NM_000251.3:c.388_389del (p.Gln130fs)
MSH6	2		.........
c.976_977insTTGCG	1	Frameshift	1685956	NM_000179.3:c.976_977insTTGCG (p.Ala326fs)
c.3724_3726delCGT	1	Inframe deletion	89450	NM_000179.3:c.3724_3726del (p.Arg1242del)
PMS2	2		.........
C.631C>T	1	Nonsense	234508	NM_000535.7:c.631C>T (p.Arg211Ter)
c.903G>T	1	Missense	91377	NM_000535.7:c.903G>T (p.Lys301Asn)
Costa Leste	1
MSH2	1		.........
c.388_389delCA	1	Frameshift	91090	NM_000251.3:c.388_389del (p.Gln130fs)
Costa Norte	1
PMS2	1		.........
Duplicação do gene	1	CNV	SV
Costa Oeste/Vale do Curu	1
MSH6	1		.........
Deleção exon 1	1	CNV	SV
Maciço de Baturité	2
PMS2	1		.........
c.1239dup	1	Frameshift	216072.	NM_000535.7:c.1239dup (p.Asp414fs)
MSH6	1		.........
c.3261dupC	1	Frameshift	89364	NM_000179.3:c.3261dup (p.Phe1088fs)
Serra da Ibiapaba	1
PMS2	1		.........
C.631C>T	1	Nonsense	234508	NM_000535.7:c.631C>T (p.Arg211Ter)
Sertão Central	4
MSH6	3		.........
c.3753_3756dup	1	Frameshift	234794	NM_000179.3:c.3753_3756dup (p.Val1253fs)
c.976_977insTTGCG	1	Frameshift	1685956	NM_000179.3:c.976_977insTTGCG (p.Ala326fs)
Deleção exon 1	1	CNV	SV
PMS2	1		.........
c.1239dup	1	Frameshift	216072	NM_000535.7:c.1239dup (p.Asp414fs)
Sertão de Sobral	3
MSH2	2		.........
Deleção exon 8	1	CNV	SV
c.998G>A	1	Missense	91273	NM_000251.3:c.998G>A (p.Cys333Tyr)
PMS2	1		.........
c.631C>T	1	Nonsense	234508	NM_000535.7:c.631C>T (p.Arg211Ter)
Sertão de Crateús	1
MSH6	1		.........
c.3649del	1	Frameshift	No previously reported	NM_000179.3:c.3649del (p.Arg1217Glufs*11)
Sertão de Inhamuns	1
MSH2	1		.........
c.2458+1G>A	1	Splice donor	90976	NM_000251.3:c.2458+1G>A
Sertão de Canindé	2
MUTYH	1		.........
c.1103G>A	1		.
MLH1	1		.........
c.589-1G>A	1	Splice acceptor		NM_000249.4:c.589-1G>A
Vale do Jaguaribe	3
MSH6	2		.........
Deleção exon 1	2	CNV	SV
MSH2	1		.........
c.2581C>T	1	Nonsense	91007	NM_000251.3:c.2581C>T (p.Gln861Ter)
CNV (Copy Number Variation)
SV (Structural Variant)

## Sheet: SuppTab6
Supplementary Table 6. Assessment of Pathogenic/Likely Pathogenic (P/LP) variants in non-MMR genes per microregion in Ceará-Northeast of Brazil, description of variant type, and HGVS nomenclature.
NON-MMR GENES	Total pathogenic/likely pathogenic variant	Variant Type	Clinvar ID	HGVS complete nomenclature
Other states	1
MUTYH/MUTYH	1		.........
c.1145G>A / c.347-1G>C	1	Missense/Splicing acceptor site	5294/234229	NM_001048174.2:c.1103G>A (p.Gly368Asp)/ NM_001048174.2:c.305-1G>C
Sertão do Cariri	1
MUTYH**	1		.........
c.452A>G	1	Missense	5293	NM_001048174.2:c.452A>G (p.Tyr151Cys)
Grande Fortaleza	5
APC	1		.........
c.694C>T	1	Nonsense	42248	NM_000038.6:c.694C>T (p.Arg232Ter)
MRE11	1		.........
c.1378G>T	1	Nonsense	1800352	NM_005591.4:c.1378G>T (p.Glu460Ter)
MUTYH	1		.........
c.637C>T	1	Missense	185274	NM_001048174.2:c.637C>T (p.Arg213Trp)
NF1	1		.........
c.4312_4314delGAA	1	Inframe deletion	364	NM_001042492.3:c.4372GAA (p.Glu1459del)
Costa Norte	1
BMPR1A	1		.........
c.1A>G	1	Missense initiator codon variant	186704	NM_004329.3:c.1A>G (p.Met1Val)
Maciço de Baturité	2
BRCA2/MITF	1		.........
c.4808del /c.952G>A	1	Frameshift/Missense	51718/29792	NM_000059.4:c.4808del (p.Asn1603fs)/ NM_001354604.2:c.1273G>A (p.Glu425Lys)
MUTYH**	1		.........
c.1105delC	1	Frameshift	134860	NM_001048174.2:c.1063del (p.Ala357fs)
Serra da Ibiapaba	2
MUTYH**	1		.........
c.1145G>A	1	Missense	5294	NM_001048174.2:c.1103G>A (p.Gly368Asp)
SMAD4	1		.........
c.713dupT	1	Frameshift	No previously reported	NM_005359.6: c.713dup (p.Leu238Phefs*26)
Sertão Central	2
APC	1		.........
c.1495C>T	1	Nonsense	824	NM_000038.6:c.1495C>T (p.Arg499Ter)
CHEK2	1		.........
c.478A>G	1	Missense	232725	NM_007194.4:c.478A>G (p.Ile160Val)
Sertão de Crateús	1
APC	1		.........
c.1660C>T	1	Nonsense	807	NM_000038.6:c.1660C>T (p.Arg554Ter)
Sertão de Canindé	3
APC	1		.........
c.1115delA	1	Frameshift	No previously reported	NM_000038.6: c.1115delA (p.Asn372Ilefs*82)
MUTYH	1		.........
c.1145G>A	1	Missense	5294	NM_001048174.2:c.1103G>A (p.Gly368Asp)
PTEN	1		.........
c.492+1G>C	1	Splice donor	1072198	NM_000314.8:c.492+1G>C
Vale do Jaguaribe	1
MUTYH/MUTYH	1		.........
c.1145G>A / c.452A>G	1	Missense/Missense	5294/5293	NM_001048174.2:c.1103G>A (p.Gly368Asp)/ NM_001048174.2:c.452A>G (p.Tyr151Cys)
All	19

## Sheet: SuppTab7
Supplementary Table 7. Assessment of patients with two Pathogenic/Likely Pathogenic (P/LP) variants and their zygosity, categorized by gene and microregion in Ceará, Northeast Brazil.
Microregion	Gene	Mutation (c.)	Protein (p.)	Note
Costa Oeste/Vale do Curu	MUTYH	c.1105delC	p.(Ala371Profs*23)	Homozygosity
Sertão de Canindé	MUTYH	c.1145G>A	p.(Gly368Asp)	Homozygosity
Grande Fortaleza	MUTYH	c.452A>G	p.(Tyr151Cys)	Homozygosity
Grande Fortaleza	MUTYH/MUTYH	c.1145G>A/c.452A>G	p.(Gly368Asp) / p.(Tyr151Cys)	Compound heterozygosity
Costa Leste	MUTYH/MUTYH	c.1145G>A/c.347-1G>C	p.Gly382Asp / p.?	Compound heterozygosity
Serra da Ibiapaba	BRCA2/MITF	c.4808del/c.952G>A	p.(Asn1603Thrfs*14) / p.(Glu318Lys)	2 variants
Costa Norte	MSH2/TYR	c.388_389delCA/c.1217C>T	p. (Gln130Valfs*2)/p.(Pro406Leu)	2 variants
Grande Fortaleza	MUTYH/MLH1	c.1145G>A/c.589-1G>A	p.(Gly368Asp) / p.?	2 variants

## Sheet: SuppTab8
Supplementary Table 8. Analysis of SNV (Single Nucleotide Variation) frequency in healthy (gnomAD v2.1 and ABRAOM) and affected (ClinVar) populations, using public databases.
			August, 2024
			Total of variants per gene
SNV	#MMR genes	Number of performed Exomes + whole genomes	MLH1	PMS2	MSH6	MSH2	Total
*Health population	gnomAD SV (v2.1) - Gh37/HG19	141456	1305	1385	1897	1707	6294
	ABRAOM frequencies - Gh37/HG19	1780	1319	1271	882	7245	10717
*Ilness population	Total	10394	2931	2077	1879	3507	10394
	Clinvar Pathogenic/Likely Pathogenic	-	1709	805	472	1893	4879
	Uncertain significance - VUS	-	2257	2889	2558	3087	10791
	Clinvar Benign/Likely Benign	-	1222	1272	1407	1614	5515
	Clinvar Pathogenic/Likely Pathogenic/VUS	-	3966	3694	3030	4980	15670
*Data collected from gnomAD V2.1 in August, 2024
*Excluded conflicting classifications
*For ClinVar, the total population was defined as the total number of variants reported in the MMR genes.
			Total of variants per gene
	#MMR genes	Total Study population	MLH1	PMS2	MSH6	MSH2	Total
*Ilness population	Present study	150	3	4	6	6	19

## Sheet: SuppTab9
Supplementary Table 9. Analysis of CNV (Copy Number Variants) frequency in healthy (gnomAD SV v2.1 ) and affected (ClinVar) populations, using public databases.
			Total of variants per gene
CNV (>50bps)	#MMR genes	Number of performed Exomes + whole genomes	MLH1	PMS2	MSH6	MSH2	Total
*Health population	gnomAD SV (v2.1) - Gh37/HG19	141456	9	4	6	13	32
*Ilness population	Clinvar Pathogenic/Likely Pathogenic		113	104	63	176	456
	Clinvar Pathogenic/Likely Pathogenic/VUS		121	121	88	199	529
	Clinvar Benign/Likely Benign		1	1	4	2	8
	Total	542	122	122	95	203	542
*Data collected from gnomAD V2.1 in August, 2024
*Excluded conflicting classifications
*For ClinVar, the total population was defined as the total number of variants reported in the MMR genes.
			Total of variants per gene
	#MMR genes	Total Study population	MLH1	PMS2	MSH6	MSH2	Total
*Ilness population	Present study	150	0	1	1	1	3

## Sheet: SuppTab10
Supplementary Table 10. Genes tested in the genetic panel for the identification of hereditary syndromes.
TESTED GENES
AIP
ALK
APC
ARHGAP30
ATM
ATR
AXIN2
BAP1
BARD1
BLM
BMPR1A
BRCA1
BRCA2
BRIP1
BUB1B
CASR
CDC73
CDH1
CDK4
CDKN1B
CDKN1C
CDKN2A
CEBPA
CTC1
CTNNA1
CEP57
CHEK2
CYLD
DDB2
DICER1
DIS3L2
DKC1
EGFR
EGLN1
EPCAM
ERCC1
ERCC2
ERCC3
ERCC4
ERCC5
EXT1
EXT2
EZH2
FAN1
FANCA
FANCB
FANCC
FANCD2
FANCE
FANCF
FANCG
FANCI
FANCL
FANCM
FH
FLCN
GALNT12
GATA2
GPC3
GREM1
HNF1A
HOXB13
HRAS
KIF1B
KIT
KMT2D (MLL2)
LZTR1
MAX
MC1R
MDH2
MEN1
MERTK
MET
MITF
MLH1
MLH3
MRE11 (MRE11A)
MSH2
MSH3
MSH6
MUTYH
NBN
NF1
NF2
NHP2
NOP10
NSD1
NTHL1
PALB2
PDGFRA
PHOX2B
PIK3CA
PMS1
PMS2
POLD1
POLE
POLH
POT1
PRF1
PRKAR1A
PRSS1
PTCH1
PTCH2
PTEN
RAD50
RAD51C
RAD51D
RB1
RECQL4
RET
RHBDF2
RNF43
RUNX1
SBDS
SDHA
SDHAF2
SDHB
SDHC
SDHD
SLX4
SMAD4
SMARCA4
SMARCB1
SMARCE1
STK11
SUFU
TERT
TINF2
TMEM127
TP53
TSC1
TSC2
TYR
VHL
WRAP53
WRN
WT1
XPA
XPC
XRCC2

[truncated: 1 more sheets: SuppTab11]
